# Supplementary material for: Integrative Multi-Omics Reveals Quality Markers and Metabolic Pathways Across Genotype and Ripening Gradients in High-Altitude Malus
Source: Foods. 2025 Nov 25;14(23):4039. doi: 10.3390/foods14234039 (PMC12691744; doi:10.3390/foods14234039)
Supplement: Supplementary file 1 [file foods-14-04039-s001.zip]

Archive with 1 entries (1 files):
- foods-3993017-supplementary.pdf
